# Supplementary material for: Monosodium Glutamate Induces Changes in Hepatic and Renal Metabolic Profiles and Gut Microbiome of Wistar Rats
Source: Nutrients. 2021 May 30;13(6):1865. doi: 10.3390/nu13061865 (PMC8229789; doi:10.3390/nu13061865)
Supplement: Supplementary file 1 [file nutrients-13-01865-s001.zip]

Archive with 1 entries (1 files):
- nutrients-1195434-supplementary.pdf
